# Supplementary material for: A Longitudinal Evaluation of Bone Mineral Density Across a Macrocycle in Highly Trained Female Athletes: A Systematic Review
Source: Sports (Basel). 2026 Apr 17;14(4):162. doi: 10.3390/sports14040162 (PMC13119755; doi:10.3390/sports14040162)
Supplement: Supplementary file 1 [file sports-14-00162-s001.zip]

Archive with 1 entries (1 files):
- sports-4126354-supplementary.pdf
